# Supplementary material for: FUS-induced circRHOBTB3 facilitates cell proliferation via miR-600/NACC1 mediated autophagy response in pancreatic ductal adenocarcinoma
Source: J Exp Clin Cancer Res. 2021 Aug 20;40:261. doi: 10.1186/s13046-021-02063-w (PMC8377879; doi:10.1186/s13046-021-02063-w)
Supplement: Supplementary file 1 — Additional file 1: Table S1. Primers, probes and siRNAs used in the present research. [file 13046_2021_2063_MOESM1_ESM.xlsx]

## Sheet: Sheet1
Table S1. Primers, probes and siRNAs used in the present research.
Gene	Sequence (5’-3’)	Application
hsa_circ:chr7:117144307-117199709	F: AGCATGCCAACTAGAAGAGCTG	qRT-PCR
	R: GACAATTCCAGGCGCTGTCT
hsa_circ:chr15:57743698-57754090	F: GAAGAAGCAACCAAGGCTTGT	qRT-PCR
	R: CCACTTCTATGGTCAACTTGCTTT
hsa_circ:chr14:92264129-92268765	F: CCAAGGAAGGTTCCAACGATC	qRT-PCR
	R: AGGTCCGTGCTGGGATGAAC
has_circ:chr1:200012902200090083	F: TGGTGCTCTTTAGTTTAGTGTCTCA	qRT-PCR
	R: AGACACTTTATCTCCACACACGG
hsa_circ:chr5:9509110095099324	F: CTTTTCAGTGGGAAGAATTGGA	qRT-PCR
	R: CAGCCTTTAAGACAGGCATTTT
hsa_circ:chr19:17212470-17213367	F: GCACCAACTTCCTCATCCACTG	qRT-PCR
	R: CTGCCTCTTTCACACTCATCCTG
hsa_circ:chr2:9048751-9098771	F: GTTTGCTCTGGGATACCTCACA G	qRT-PCR
	R: GCACACTACAAAGTTGACCCTG AA
hsa_circ:chr2:9083316-9114564	F: AGTGGAGAACATGCACAAGCTG	qRT-PCR
	R: AGGTACGTGAGACACACGGAAG
hsa_circ:chr4:178274462-178281831	F: GCAGTTTTATGCCTGTCCTCTACCT	qRT-PCR
	R: CTTCACTCTTGAGCACTGAATTTCA
hsa_circ:chr13:43528084-43544806	F: TTAGAGAGCATCAGCAATACACAAG	qRT-PCR
	R: TGCTCCGCAATTCTTTGTATCTC
circRHOBTB3 (convergent)	F: CAGACATCCTTCGCTTCATTTATTC	qRT-PCR
	R: GCCTTTAAGACAGGCATTTTTTCTT
GAPDH	F: AGAAGGCTGGGGCTCATTTG	qRT-PCR
	R: AGGGGCCATCCACAGTCTTC
GAPDH (divergent)	F: TGTACCATCAATAAAGTACCCTGTG	qRT-PCR
	R: AAATCCGTTGACTCCGACCT
U6	F: CTCGCTTCGGCAGCACA	qRT-PCR
	R: AACGCTTCACGAATTTGCGT
18s	F: ACACGGACAGGATTGACAGA	qRT-PCR
	R: GGACATCTAAGGGCATCACA
RHOBTB3	F:GCTTGCCGATGTTGTCTTCG	qRT-PCR
	R: CAGGAGACACATGGCCTGG
pre-RHOBTB3 mRNA	F:CTAGCTGGAGGCACTTGAAGAA	qRT-PCR
	R:AAGGCTGAAGACTACTCACAGAGG
hsa-miR-16-5p	F: TAGCAGCACGTAAATATTGGCG	qRT-PCR
hsa-miR-600	F: ACTTACAGACAAGAGCCTTGCTC	qRT-PCR
hsa-miR-603	F: CACACACTGCAATTACTTTTGC	qRT-PCR
hsa-miR-195-5p	F: TAGCAGCACAGAAATATTGGC	qRT-PCR
hsa-miR-497-5p	F: CAGCAGCACACTGTGGTTTGT	qRT-PCR
hsa-miR-298	F: AGCAGAAGCAGGGAGGTTCTCCCA	qRT-PCR
hsa-miR-103a-3p	F: AGCAGCATTGTACAGGGCTATGA	qRT-PCR
hsa-miR-15b-5p	F: TAGCAGCACATCATGGTTTACA	qRT-PCR
hsa-miR-15a-5p	F: TAGCAGCACATAATGGTTTGTG	qRT-PCR
hsa-miR-107	F: AGCAGCATTGTACAGGGCTATCA	qRT-PCR
hsa-miR-214-3p	F: ACAGCAGGCACAGACAGGCAGT	qRT-PCR
NACC1	F: CCACCCCAGCGTTTACC	qRT-PCR
	R: GGGGABCACCTTCCTTTC
UBE2K	F: TCTTCTTGAGGAGCACCAA	qRT-PCR
	R: GCTTTATTTACAGAGCAGGGA
C2orf49	F: GACTAATCGTGGCTGGCT	qRT-PCR
	R: ACGGACCAGAGAAAAGAGG
ADAR	F:CTGAGACCAAAAGAAACGCA	qRT-PCR
	R:GCCATTGTAATGAACAGGTGG
FUS	F:ATGGCCTCAAACGATTATACC	qRT-PCR
	R:GTAACTCTGCTGTCCGTAG
DHX9	F:CGAACCATCTCAGCGACAA	qRT-PCR
	F:TGAGGTCCATGCTTATTTGC
QKI	F:AAGCCCACCCCAGATTAC	qRT-PCR
	R:ACTCTGCTAATTTCTTCGTCC
EIF4A1	F:AAGGCGTCATCGAGAGTAA	qRT-PCR
	R:ATGTGGCCGTTTTCCCAG
SF3A1	F:GAGGATTCTGCACCTTCTAA	qRT-PCR
	R:AGTAGGCATGGTAAGGGTCA
PRPF8	F:ATGGCCGGAGTGTTTCCTT	qRT-PCR
	R:TGGTCTCGAATGATCTTCCTG
EIF4A3	F:GGGGCATCTACGCTTAC	qRT-PCR
	R:GCGATGACATCTCTCCCTTT
si-circRHOBTB3-1	ACACCAGGAAAGAAAAAAT	siRNA
si-circRHOBTB3-2	CCAGGAAAGAAAAAATGCC	siRNA
si-circRHOBTB3-3	AAAGAAAAAATGCCTGTCT	siRNA
miR-600 mimics	sense: ACUUACAGACAAGAGCCUUGCUC	mimics
	antisense: GCAAGGCUCUUGUCUGUAAGUUU
miR-600 mimics NC	sense: UUCUCCGAACGUGUCACGUTT	mimics
	antisense: ACGUGACACGUUCGGAGAATT
miR-600 inhibitor	GAGCAAGGCUCUUGUCUGUAAGU	inhibitor
miR-600 inhibitor NC	CAGUACUUUUGUGUAGUACAA	inhibitor
si-NACC1	5'-CCGGGTCCACTTCCATTGTTA-3'	siRNA
biotin labeled pre-RHOBTB3 mRNA probe	CATCTTGCATCACTGACTGG-/3bio /	RNA-pull down
biotin labeled circRHOBTB3 probe	GGCATTTTTTCTTTCCTGGT-/3bio/	RNA-pull down
biotin labeled miR-600 probe	ACUUACAGACAAGAGCCUUGCUC-/3bio/	RNA-pull down
miR-600 probe	GAGCAAGGCTCTTGTCTGTAAGT	FISH
circRHOBTB3 probe	AGGCATTTTTTCTTTCCTGGTGTTT	FISH
si-ADAR	sense:CCCUACAGUCAUGGCUUTT	qRT-PCR
	antisense:AAGCCAUGACUGUAGAATT
si-FUS	sense:GGGUUACGGUAGCAGUUTT	qRT-PCR
	antisense:AACUGCUACCGUAACUUTT
si-DHX9	sense:GCGAGAACAUGGAUCAATT	qRT-PCR
	antisense:UUGAUCCAUGUUCUCGUTT
si-QKI	sense:GCCUGGACGAAGAAAUUTT	qRT-PCR
	antisense:AAUUUCUUCGUCCAGCCTT
si-EIF4A1	sense:GACUGACGAAAUGUUAATT	qRT-PCR
	antisense:UUAACAUUUCGUCAGCUTT
si-SF3A1	sense:CCAAACGGGCCUGAAUUTT	qRT-PCR
	antisense:AAUUCAGGCCCGUUUCUTT
si-PRPF8	sense:CCUGACCUGGCCUAUAATT	qRT-PCR
	antisense:UUAUAGGCCAGGUCAAUTT
si-EIF4A3	sense:UUAUAGGCCAGGUCAAUTT	qRT-PCR
	antisense:AAUAUCCAAACACUGGATT
