# Supplementary material for: FUS-induced circRHOBTB3 facilitates cell proliferation via miR-600/NACC1 mediated autophagy response in pancreatic ductal adenocarcinoma
Source: J Exp Clin Cancer Res. 2021 Aug 20;40:261. doi: 10.1186/s13046-021-02063-w (PMC8377879; doi:10.1186/s13046-021-02063-w)
Supplement: Supplementary file 2 — Additional file 2: Table S2. Antibodies and inhibitors/activators used in the present research. [file 13046_2021_2063_MOESM2_ESM.xlsx]

## Sheet: Sheet1
Table S2. Antibodies and inhibitors/activators used in the present research.
Product	Source	No. of Catalogue
Western blot:
Primary antibody:
anti-β-Actin	Cell Signaling Technology	4970S
anti-NAC1	Abcam	ab29047
anti-AKT	Proteintech	10176-2-AP
anti-p-AKT(T308)	Cell Signaling Technology	13038S
anti-p-AKT(S473)	Proteintech	66444-1-Ig
anti-mTOR	Proteintech	20657-1-AP
anti-p-mTOR(S2448)	Proteintech	67778-1-Ig
anti-LC3B	Cell Signaling Technology	43566S
anti-p62	Proteintech	18420-1-AP
anti-FUS	Proteintech	11570-1-AP
Secondary antibody
anti-rabbit IgG-HRP	Proteintech	SA00001-15
anti-mouse IgG-HRP	Proteintech	SA00001-1
IHC:
Primary antibody:
Anti-Ki67	Abcam	ab15580
anti-NAC1	Abcam	ab29047
Secondary antibody
anti-rabbit IgG-HRP	Proteintech	SA00001-15
anti-mouse IgG-HRP	Proteintech	SA00001-1
RIP:
anti-Argonaute-2	Abcam	ab186733
anti-FUS	Proteintech	11570-1-AP
anti-IgG	Abcam	ab172730
Inhibitors:
Rapamycin	MedChemExpress	HY-10219
MK-2206.2HCl	Selleck	S1078
3-Methyladenine	MedChemExpress	HY-19312
Activators:
SC79	Selleck	S7863
MHY1485	MedChemExpress	HY-B0795
